# Supplementary material for: Genome-wide transcriptome analysis reveals key regulatory networks and genes involved in the determination of seed hardness in vegetable soybean
Source: Hortic Res. 2024 Apr 2;11(5):uhae084. doi: 10.1093/hr/uhae084 (PMC11101316; doi:10.1093/hr/uhae084)
Supplement: Web_Material_uhae084 [file web_material_uhae084.zip › Supplementary table.xlsx]

## Sheet: TableS1
Table S1. Summary of accession ID and phenotypes of seed hardness
Accession ID	Seed hardness W (g.mm)
	2014	2015	2016	Average
ZDD00003	Not Available	756.836	Not Available	756.836
ZDD00041	877.82	Not Available	Not Available	877.82
ZDD00046	1041.54	840.365	621.991	731.178
ZDD00059	1025.77	769.842	727.596	748.719
ZDD00076	891.668	653.026	707.562	680.294
ZDD00294	1216.11	916.756	817.236	866.996
ZDD00310	972.089	888.487	871.219	879.853
ZDD00326	854.236	850.888	729.648	790.268
ZDD00603	947.499	758.672	654.077	706.374
ZDD00610	758.637	942.656	634.263	788.459
ZDD00638	784.4	671.718	761.084	716.401
ZDD00698	883.975	732.019	803.946	767.982
ZDD00709	1320.88	957.636	891.215	924.425
ZDD00854	1282.01	966.35	Not Available	966.35
ZDD00921	1063.34	942.95	804.278	873.614
ZDD00932	1043.25	919.502	761.765	840.634
ZDD01060	1108.76	897.079	725.389	811.234
ZDD01074	882.94	796.523	733.246	764.885
ZDD01124	899.922	887.701	767.995	827.848
ZDD01169	1105.55	827.499	735.364	781.431
ZDD01402	996.276	799.184	748.769	773.976
ZDD01421	918.849	755.989	629.954	692.972
ZDD01489	1104.95	725.286	548.972	637.129
ZDD01612	1378.63	Not Available	948.24	948.24
ZDD01629	901.012	836.103	670.941	753.522
ZDD01683	1054.4	971.282	957.848	964.565
ZDD01720	802.13	1017.06	832.701	924.882
ZDD01983	897.933	615.821	730.497	673.159
ZDD02096	839.876	893.058	805.073	849.065
ZDD02114	1189.77	937.024	724.912	830.968
ZDD02134	1110.4	846.393	807.956	827.175
ZDD02149	1301.26	1009.33	942.628	975.978
ZDD02159	1202.77	1250.67	Not Available	1250.67
ZDD02315	1327.92	1008.77	906.094	957.433
ZDD02400	1220.4	1051.23	836.259	943.743
ZDD02626	1173.18	767.098	685.911	726.505
ZDD02764	1105.87	900.957	838.818	869.888
ZDD02866	1361.94	971.848	921.651	946.749
ZDD02892	1077.73	790.033	771.997	781.015
ZDD02913	1242.3	985.329	952.108	968.718
ZDD02921	1286.15	820.58	802.708	811.644
ZDD02940	1390.9	1105.62	1016.56	1061.09
ZDD03106	1529.17	1153.69	816.453	985.072
ZDD03153	1368.01	1014.9	792.21	903.557
ZDD03237	1096.64	1031.09	801.268	916.18
ZDD03293	1513.26	1031.37	925.177	978.273
ZDD03533	1183.63	921.107	787.077	854.092
ZDD03540	1315.28	998.344	861.445	929.894
ZDD03570	1284.45	1301.38	1049.47	1175.42
ZDD03603	1418.4	1261.01	801.589	1031.3
ZDD03728	1196.86	944.456	838.383	891.419
ZDD03733	1175.81	1022.93	897.958	960.442
ZDD03739	1367.93	939.882	777.776	858.829
ZDD03740	1054.68	1019.88	908.879	964.381
ZDD03741	1548.05	1243.69	912.37	1078.03
ZDD03776	1669.2	1147.15	811.538	979.345
ZDD03842	1096.54	921.121	922.421	921.771
ZDD03868	1119.82	1006.19	772.873	889.532
ZDD04092	1029.12	940.107	734.627	837.367
ZDD04275	1091.1	955.472	791.82	873.646
ZDD04430	992.528	1122.9	895.512	1009.2
ZDD04572	1273.89	1310.49	773.911	1042.2
ZDD04604	1505.29	1098.66	784.742	941.701
ZDD04620	1103.87	957.708	679.974	818.841
ZDD04959	948.334	905.088	932.959	919.023
ZDD05494	1525.8	1246.15	1123.8	1184.98
ZDD05502	1070.16	1148.12	850.115	999.118
ZDD05572	1057.89	1058.45	728.26	893.354
ZDD05920	1091.68	1064.82	708.699	886.759
ZDD06067	1119.11	1193.9	696.069	944.986
ZDD06358	1132.42	931.482	774.825	853.154
ZDD06363	1042.35	761.482	637.008	699.245
ZDD06375	1091.28	971.382	729.981	850.682
ZDD06377	989.698	1128.25	797.131	962.691
ZDD06378	1542.31	1314.71	726.532	1020.62
ZDD06410	1262.3	1200.29	892.224	1046.26
ZDD06438	1286.51	1007.69	793.331	900.512
ZDD06454	1544.89	1247.67	819.889	1033.78
ZDD06461	1263.99	1014.31	773.04	893.673
ZDD06475	1178.49	993.871	699.761	846.816
ZDD06494	1146.49	1132.72	718.558	925.639
ZDD06501	1261.97	1038.63	843.81	941.221
ZDD06515	1126.75	1318.83	736.679	1027.75
ZDD06528	1042.53	956.048	780.019	868.034
ZDD06543	1278.18	1123.57	704.954	914.261
ZDD06562	1270.22	1152.55	801.882	977.214
ZDD06803	1235.25	1023.83	845.361	934.596
ZDD06851	920.063	1088.62	935.001	1011.81
ZDD06856	1229.62	919.166	Not Available	919.166
ZDD07088	1027.76	783.133	642.597	712.865
ZDD07218	1646.82	1647.03	888.462	1267.75
ZDD07370	938.654	930.888	685.746	808.317
ZDD07409	928.318	689.785	724.123	706.954
ZDD07580	1381.61	1291.94	1072.96	1182.45
ZDD07610	1470.69	1103.77	947.431	1025.6
ZDD07623	581.303	1336.78	705.76	1021.27
ZDD08018	1283.95	932.808	914.43	923.619
ZDD08120	1300.28	844.166	834.398	839.282
ZDD08124	1019.82	857.185	765.127	811.156
ZDD08190	1200.92	962.729	817.774	890.252
ZDD08228	1109.62	1032.1	857.42	944.761
ZDD08238	894.165	949.502	825.004	887.253
ZDD08251	1224.95	983.138	945.626	964.382
ZDD08352	975.653	1242.1	831.51	1036.81
ZDD08564	965.846	925.479	785.71	855.595
ZDD08603	1041.4	760.552	783.439	771.995
ZDD08633	1026.28	811.681	675.982	743.832
ZDD08650	1254.39	1011.66	730.564	871.113
ZDD08690	1215.09	845.504	837.871	841.688
ZDD08697	964.047	763.606	738.615	751.111
ZDD08728	1107.55	1032.4	977.721	1005.06
ZDD08928	1734.58	1104.43	959.052	1031.74
ZDD08986	1146.74	1005.25	746.596	875.922
ZDD09136	1036.11	876.05	893.785	884.917
ZDD09279	1637.53	877.64	879.344	878.492
ZDD10100	1038.45	698.93	780.908	739.919
ZDD10186	1041.5	1013.14	773.867	893.501
ZDD10252	1478.05	936.502	867.291	901.897
ZDD10270	1091.05	929.285	768.535	848.91
ZDD10430	1384.93	1216.09	867.848	1041.97
ZDD10539	1151.53	975.86	743.13	859.495
ZDD10572	1251.28	1164.4	884.495	1024.45
ZDD10615	1357.22	967.468	649.391	808.429
ZDD10812	1129.58	1070.55	816.192	943.372
ZDD11092	1023.29	877.039	869.742	873.39
ZDD11159	1146.84	1082.11	697.949	890.032
ZDD11226	1246.96	980.632	863.186	921.909
ZDD11255	1101.27	1283.3	810.403	1046.85
ZDD11323	1296.7	1184.39	902.129	1043.26
ZDD11575	1102.04	841.023	745.82	793.421
ZDD11581	1119.02	1203.28	848.356	1025.82
ZDD11586	1032.24	926.004	808.734	867.369
ZDD11588	1332.71	1038.46	907.393	972.926
ZDD11624	1159.34	827.348	676.801	752.074
ZDD11703	1208.93	1235.97	949.088	1092.53
ZDD11866	1192.16	1050.54	821.027	935.782
ZDD11951	1145.41	859.367	618.96	739.163
ZDD12023	1005.59	1042.53	808.993	925.762
ZDD12322	1113.25	1094.13	851.751	972.943
ZDD12331	1517.99	1270.12	748.412	1009.26
ZDD12386	1835.21	1508.72	946.306	1227.51
ZDD12400	1189.05	898.25	783.12	840.685
ZDD12407	1388.63	1203.46	930.368	1066.92
ZDD12415	1232.66	1144.94	671.139	908.038
ZDD12453	947.324	1136.2	959.022	1047.61
ZDD12527	1126.58	1012.1	789.214	900.658
ZDD12635	1139.93	976.369	898.104	937.237
ZDD12680	1171.23	1062.04	904.279	983.16
ZDD12688	1091.17	1014.82	930.534	972.675
ZDD12836	1160.43	916.706	677.672	797.189
ZDD12845	1061.31	1158.1	769.298	963.7
ZDD12872	1246.74	1163.82	846.116	1004.97
ZDD12910	1062.38	1005.47	771.513	888.493
ZDD13233	1022.19	1095.88	692.54	894.211
ZDD13341	1153.36	1122.15	914.139	1018.15
ZDD13560	1185.61	1182.18	772.096	977.141
ZDD13636	1457.84	1122.96	837.274	980.12
ZDD13666	777.643	986.187	848.243	917.215
ZDD14125	1368.62	993.806	870.025	931.916
ZDD14190	1366.51	1365.95	877.92	1121.94
ZDD14228	1240.69	900.039	742.353	821.196
ZDD14240	1073.97	1190.15	771.309	980.729
ZDD14252	1271.28	1076.1	845.197	960.646
ZDD14409	1047.3	1022.85	726.804	874.828
ZDD14505	1128.68	1200.74	1006.4	1103.57
ZDD14782	1337.61	977.476	949.137	963.307
ZDD14783	1226.68	1248.97	972.646	1110.81
ZDD14911	1280.21	1033.8	839.803	936.8
ZDD14920	976.936	913.924	805.822	859.873
ZDD15357	1051.59	884.783	798.177	841.48
ZDD15624	1209.48	813.795	796.589	805.192
ZDD16282	1377.49	1088.34	989.011	1038.68
ZDD16675	994.54	1142.14	820.997	981.566
ZDD16682	1138.41	915.774	909.585	912.68
ZDD16743	1019.05	986.54	841.162	913.851
ZDD16756	1351.49	880.128	735.861	807.994
ZDD16771	1080.61	1207.44	946.346	1076.89
ZDD16846	1009	1160.84	989.22	1075.03
ZDD16874	1030.26	1006.32	735.134	870.729
ZDD16954	1389.18	898.655	730.435	814.545
ZDD17325	1211.25	843.758	727.195	785.476
ZDD17375	1259.27	1114.79	938.752	1026.77
ZDD17457	1354.49	1114.97	995.917	1055.44
ZDD17574	1394.62	1289.03	876.516	1082.77
ZDD17622	1066.48	869.957	754.597	812.277
ZDD17989	1142.66	1106.37	846.876	976.621
ZDD18277	963.349	795.515	714.986	755.25
ZDD18524	1242.53	1017.33	755.197	886.264
ZDD18529	977.669	908.273	738.812	823.542
ZDD18558	1273.34	1114.95	1017.14	1066.05
ZDD18632	881.464	807.093	672.086	739.589
ZDD18771	996.186	878.691	753.332	816.011
ZDD18835	1349.13	924.232	768.566	846.399
ZDD18870	961.23	961.183	802.159	881.671
ZDD19027	1134.51	942.46	720.195	831.327
ZDD19131	1135.32	1060.83	851.508	956.17
ZDD19144	1059.43	974.379	916.809	945.594
ZDD19293	938.212	808.985	863.754	836.369
ZDD19381	1184.93	935.751	884.715	910.233
ZDD19409	842.183	726.861	754.066	740.464
ZDD19464	967.548	1035.3	709.465	872.385
ZDD19579	1365.49	957.369	693.359	825.364
ZDD19699	934.817	842.476	713.272	777.874
ZDD20340	1299.11	873.002	622.594	747.798
ZDD20387	940.786	1033.94	789.74	911.842
ZDD20532	1071.66	987.286	767.103	877.194
ZDD20652	1153.48	991.981	761.951	876.966
ZDD20671	1114.41	998.283	795.483	896.883
ZDD20676	1095.28	1075.59	639.312	857.451
ZDD21440	1150.46	904.47	652.342	778.406
ZDD21485	1164.88	1476.75	827.35	1152.05
ZDD21907	1208.71	973.268	797.763	885.516
ZDD22145	1340.2	1580.85	948.025	1264.44
ZDD22188	999.497	1019.79	1033.51	1026.65
ZDD22207	1369.06	1359.15	851.495	1105.32
ZDD22648	1102.72	833.294	789.008	811.151

## Sheet: TableS2
Table S2. RNA sequencing data and corresponding quality control
Sample name	Clean reads	Basesum	GC content(%)	%≧Q30(%)	Total reads	Mapped reads	Mapped ratio(%)
NMHS1-1	24990258	7497077400	45.09	92.61	49980516	47818687	95.6747
NMHS1-2	21917016	6575104800	45.74	92.75	43834032	41899532	95.5868
NMHS1-3	26319352	7895805600	45.49	92.85	52638704	50394750	95.7371
NMHS2-1	20726535	6217960500	46.05	92.35	41453070	39655757	95.6642
NMHS2-2	20821113	6246333900	45.69	92.43	41642226	39681347	95.2911
NMHS2-3	18565829	5569748700	45.3	92.14	37131658	35428782	95.414
NMHS3-1	18930662	5679198600	46.01	92.75	37861324	36318423	95.9249
NMHS3-2	49924209	14977262700	46.14	92.26	99848418	95364863	95.5096
NMHS3-3	19797844	5939353200	45.74	92.76	39595688	37449682	94.5802
NMHS4-1	19253618	5776085400	46	92.93	38507236	36786144	95.5305
NMHS4-2	20413782	6124134600	45.76	92.71	40827564	39073667	95.7041
NMHS4-3	19911495	5973448500	46.72	92.89	39822990	38174377	95.8601
NMHS5-1	21479718	6443915400	45.89	92.93	42959436	41237515	95.9918
NMHS5-2	28390350	8517105000	45.82	92.89	56780700	54604405	96.1672
NMHS5-3	29938142	8981442600	45.52	93.42	59876284	57711714	96.3849
PXSS1-1	26020841	7806252300	45.26	90.85	52041682	49831287	95.7526
PXSS1-2	24934705	7480411500	45.42	93.65	49869410	46892427	94.0304
PXSS1-3	30803341	9241002300	45.17	93.33	61606682	59321836	96.2912
PXSS2-1	27411545	8223463500	45.59	92.74	54823090	52552381	95.8581
PXSS2-2	29930700	8979210000	45.41	92.97	59861400	57549878	96.1385
PXSS2-3	29200417	8760125100	45.41	93.28	58400834	56070699	96.0101
PXSS3-1	28561927	8568578100	45.94	93.29	57123854	54977446	96.2425
PXSS3-2	26200027	7860008100	45.82	93.22	52400054	50412930	96.2078
PXSS3-3	22991261	6897378300	45.45	93.54	45982522	44306819	96.3558
PXSS4-1	41324905	12397471500	45.89	93.41	82649810	79439744	96.1161
PXSS4-2	27950863	8385258900	45.68	93.59	55901726	53857055	96.3424
PXSS4-3	76656242	22996872600	46.08	92.72	153312484	146302556	95.4277
PXSS5-1	23550918	7065275400	45.73	93.3	47101836	45368407	96.3198
PXSS5-2	25831621	7749486300	45.25	93.32	51663242	49826897	96.4455
PXSS5-3	21726179	6517853700	45.86	92.92	43452358	41777611	96.1458

## Sheet: TableS3
Table S3. Hub genes of all gene modules
Hub gene	Module	MM	Function description
Glyma.03G209600	antiquewhite1	0.974125	Bidirectional sugar transporter GmSWEET2
Glyma.14G047200	antiquewhite1	0.954287	Protein NRT1/ PTR FAMILY 6.4
Glyma.18G166600	coral3	0.976424	Phosphatidylinositol-glycan biosynthesis class S protein（PIGS）
Glyma.01G228500	coral3	0.96523	E3 ubiquitin-protein ligase synoviolin-like isoform X3
Glyma.13G034000	coral3	0.964763	NAD(P)-binding Rossmann-fold domains
MSTRG.32539	coral3	0.963573	Uncharacterized protein
Glyma.01G147900	coral3	0.951366	Pentatricopeptide repeat-containing protein,
Glyma.01G148000	coral3	0.951366	Expansin-like B1-like
Glyma.15G241400	coral3	0.95069	Exocyst complex component 7
Glyma.12G191600	darkolivegreen4	0.950981	Pentatricopeptide repeat-containing protein,
Glyma.14G098900	darkolivegreen4	0.94962	F-box/LRR-repeat protein 15-like
Glyma.08G025700	deeppink	0.920917	Luminal-binding protein 5
Glyma.05G057800	deeppink	0.908913	14 kDa proline-rich protein DC2.15 (Precursor)
Glyma.06G031800	firebrick2	0.949918	Protein RADIALIS-like 2-like
Glyma.18G119200	firebrick2	0.944613	Uncharacterized protein
Glyma.06G054700	mistyrose	0.952435	17.9 kDa class II heat shock protein
Glyma.08G041800	skyblue2	0.946808	EXTENDED SYNAPTOTAGMIN-RELATED
Glyma.15G015800	skyblue2	0.938987	Uncharacterized protein

## Sheet: TableS4
Table S4. List of primers used in this study.
Usage	Primer	Sequence（5’-3’）
For qRT-PCR	GmSWEET2-qPCR-F	ATGCTACATTTATGCCAACTTCA
	GmSWEET2-qPCR-R	CCATCCCACAACTTTCAACC
	Glyma.08G108900-qPCR-F	GGATTGACTGGGAATAAGGT
	Glyma.08G108900-qPCR-R	ACAGCACGGTGAAGGAAC
	Glyma.07G151000-qPCR-F	CGTTGCTGTTTCCCTTCA
	Glyma.07G151000-qPCR-R	ATCCTTGTCCGTGTCTACTT
	Glyma.07G150700-qPCR-F	ACCCTCCACAGTAGACGA
	Glyma.07G150700-qPCR-R	ACAAGATCATTGCCATCC
	Glyma.10G210300-qPCR-F	GCCAACTCTTCTCCTTCC
	Glyma.10G210300-qPCR-R	TTGCAGCAGCTTTGACTA
	Glyma.07G195000-qPCR-F	CAGGAGAATAAGCCATCAA
	Glyma.07G195000-qPCR-R	TCTTTAGCAGGTGCAGGA
	Glyma.10G208800-qPCR-F	ACATCACTAACAAGGAGGCA
	Glyma.10G208800-qPCR-R	GGAAGAGGAGGAAGCAAG
	Glyma.10G209800-qPCR-F	GCAAGAGCCTCACCGTGTC
	Glyma.10G209800-qPCR-R	TGCCCTTAACCATGCTATCC
For gene cloning	GmSWEET2-F	GTGTCCGTAAGCAACTCTTCTT
	GmSWEET2-R	GTAATCCTTGTGGCGTCTATCC
For overexpression	pTF101.1-GmSWEET2-F	GAGAACACGGGGGACTCTAGAATGTCATATATAGACACCACCGATTCC
	pTF101.1-GmSWEET2-R	AATGTTTGAACGATCGAGCTCTCATCCGGGAATTTCAACAATC
For subcellular localization	GFP4-GmSWEET2-F	ATTTACGAACGATAGGGTACCATGTCATATATAGACACCACCGATTCC
	GFP4-GmSWEET2-R	CATGGATCCGTCGACCCCGGGTCATCCGGGAATTTCAACAATC
For gene editing	GmSWEET2-guide1-F	GGATTGCAGACAGTGATTGTCCGAT
	GmSWEET2-guide1-R	AAACATCGGACAATCACTGTCTGCA
	GmSWEET2-guide4-F	GGATTGCATTGAACAAAAACACCCAT
	GmSWEET2-guide4-R	AAACATGGGTGTTTTTGTTCAATGCA
	GmSWEET2-guide8-F	GGATTGCATAGGAGCCAGATAAATAA
	GmSWEET2-guide8-R	AAACTTATTTATCTGGCTCCTATGCA
	GmSWEET2-guide11-F	GGATTGATGAGATAAGCCACTTCCA
	GmSWEET2-guide11-R	AAACTGGAAGTGGCTTATCTCATCA

## Sheet: Table S5
Table S5. 35 differentially expressed transcription factors which have the potential to bind with GmSWEET2 promoter
ID	log2(PXS/NMH)	Function description
Glyma.02G041500	-4.56187	MADS-box protein SVP-like
Glyma.17G081200	-3.36564	Agamous-like MADS-box protein AGL8-like isoform X2
Glyma.06G165700	-2.18917	Transcription factor bHLH137-like
Glyma.18G261300	-2.14712	NAC domain-containing protein 100-like isoform X1
Glyma.05G204100	-2.06893	Squamosa promoter-binding-like protein 13B-like isoformX1
Glyma.03G117500	-2.06031	Squamosa promoter-binding-like protein 8-like
Glyma.19G094100	-1.98132	Putative WRKY transcription factor 75 [Glycine soja]
Glyma.11G053600	-1.96138	Ethylene-responsive transcription factor RAP2-10
Glyma.12G203100	-1.88303	Ethylene-responsive transcription factor ERF053
Glyma.04G199900	-1.8634	Transcription factor bHLH137-like
Glyma.14G032200	-1.80353	Transcription factor PIF4-like isoform X1
Glyma.08G142400	-1.61604	Unknown
Glyma.12G161700	-1.52758	Protein CUP-SHAPED COTYLEDON 2-like
Glyma.10G048500	-1.50287	MYB transcription factor MYB118 isoform X1
Glyma.03G034000	-1.41764	Transcription factor UNE10-like
Glyma.06G133800	-1.38587	Uncharacterized protein LOC100793260
Glyma.03G256700	-1.36192	Probable WRKY transcription factor 53
Glyma.17G254600	-1.34943	Dehydration-responsive element-binding protein 2D
Glyma.06G114000	-1.16117	NAC transcription factor
Glyma.16G217800	-1.13679	Homeobox-leucine zipper protein HDG11-like
Glyma.14G056200	-1.04928	Dehydration-responsive element-binding protein 2C-like
Glyma.13G357100	-1.02415	Homeobox-leucine zipper protein GLABRA 2-like
Glyma.13G305500	1.15886	Transcription factor ILR3-like isoform X1
Glyma.14G167000	1.17248	transcription factor TGA7-like isoform X1
Glyma.19G122800	1.17659	ABSCISIC ACID-INSENSITIVE 5-like protein 2-like
Glyma.07G076800	1.1772	homeobox-leucine zipper protein ANTHOCYANINLESS 2-like isoform X2
Glyma.17G039600	1.20259	Squamosa promoter-binding-like protein 1
Glyma.06G107300	1.31015	Transcription factor TGA3-like
Glyma.13G103900	1.35612	GATA transcription factor 21-lik
Glyma.15G169300	1.61911	Putative GATA transcription factor 22-like
Glyma.14G079000	1.64827	Putative transcription factor KAN4
Glyma.19G178000	1.67022	Transcription factor ASG4-like isoform X1
Glyma.16G020500	1.67993	Transcription factor MYC2-like
Glyma.09G062800	1.72499	Putative GATA transcription factor 22
Glyma.05G175600	1.91377	Homeobox-leucine zipper protein ATHB-6-like
